# Supplementary material for: TGF-β1 Down-Regulation of NKG2D/DAP10 and 2B4/SAP Expression on Human NK Cells Contributes to HBV Persistence
Source: PLoS Pathog. 2012 Mar 15;8(3):e1002594. doi: 10.1371/journal.ppat.1002594 (PMC3305436; doi:10.1371/journal.ppat.1002594)
Supplement: Table S1 — Detailed clinical characteristics of patients. Alanine transaminase (ALT); Aspartate transaminase (AST); Total bilirubin (TB); Direct bilirubin (DB); Serum albumin and globulin ratio (A/G); HBV-5M: HBsAg (1); HBsAb (2); HBeAg (3); HBeAb (4); HBcAb (5). (XLSX) [file ppat.1002594.s006.xlsx]

## Sheet: IT
Pts	DIAG	Sex	Age	HBV-5M	HBV-DNA(IU/ml)	A/G	ALT(IU/ml)(n.v.0–40)	AST(IU/ml)	TB	DB	Perinatal infection
Pt150	IT	W	12	135	18700000	47.4/29.4	14	25	7	3	Y
Pt151	IT	M	40	135	7210000	51.6/28.9	18	23	12.4	3.7	Y
Pt308	IT	W	31	135	33800000	48.6/29	23	20	25.85	8.99	Y
Pt313	IT	W	20	135	21000000	48.8/23.6	15	17	10.85	5.27	Y
Pt314	IT	M	31	135	10500000	49.9/24.6	40	42	12.34	5.91	Y
Pt331	IT	M	40	135	5580000	1.25/	21	41	95.17	80.35	Y
Pt333	IT	M	20	135	1270000	50.6/33.6	16	23	6.49	3.54	Y
Pt334	IT	W	36	135	7640000	87.4/47.4	18	22	8.21	5.19	Y
Pt336	IT	M	66	135	1250000	0.88/	30	35	35.41	26.8	Y
Pt338	IT	M	58	135	5840000	0.72/	28	54	100.29	72.1	Y
Pt352	IT	W	31	135	15000000	33.1/21.8	23	25	21.99	13.83	Y
Pt353	IT	W	32	135	23500000	41.9/27.1	30	33	24.56	11.68	Y
Pt355	IT	M	57	135	67800000	46.6/27.7	17	21	13.93	3.11	Y
Pt358	IT	M	20	135	117000000	48.7/29.7	18	23	9.65	3.41	Y
Pt371	IT	W	47	135	190000000	50.3/31.0	20	23	9.19	3.08	Y
Pt379	IT	W	35	135	10100000	45.1/33.9	34	32	16.4	3.9	Y
Pt383	IT	W	38	135	208000000	39.1/24.8	10	19	9.71	3.36	Y
Pt394	IT	M	33	135	58300000	49.1/22.8	27	22	10.68	3.71	Y
Pt398	IT	M	28	135	56700000	51.5/26.0	25	21	11.53	4.6	Y
Pt399	IT	M	20	135	128000000	47.0/25.5	35	24	5.81	2.67	Y
Pt400	IT	M	20	135	231000000	49.1/26.3	17	15	7.4	3.48	Y
Pt401	IT	W	28	135	128000000	49.1/27.4	16	21	9.21	2.98	Y
Pt402	IT	W	28	135	302000000	49.0/33.3	21	27	10.62	3.28	Y
Pt403	IT	M	5	135	127000000	43.2/28.7	22	33	7.53	2.87	Y
Pt404	IT	W	32	135	312000000	49.3/29.9	26	24	10.93	3.43	Y
Pt406	IT	W	40	135	843000000	48.6/31.5	22	28	15.25	4.32	Y
Pt407	IT	W	33	135	435000000	47.4/32.2	27	21	9.47	4.34	Y
Pt408	IT	M	16	135	247000000	48.4/27.8	27	28	21.83	9.88	Y
Pt411	IT	W	35	135	121000000	45.3/31.6	39	29	21.88	8.38	Y
Pt412	IT	M	16	135	294000000	46.6/30.9	25	20	9.59	3.91	Y
Pt413	IT	W	40	135	250000000	44.0/23.8	12	18	14.27	4.46	Y
Pt414	IT	M	41	135	17400000	45.2/29.6	40	44	4.9	3.4	Y
Pt416	IT	W	27	135	4960000	51.4/30.5	10	10	5.49	2.34	Y
Pt425	IT	M	17	135	22100000	45.5/24.0	35	23	18.58	10.48	Y
Pt436	IT	W	36	135	1220000	44.5/37.9	21	29	5.9	3	Y
Pt441	IT	M	23	135	112000000	44.5/21.8	13	14	9.82	3.37	Y
Pt470	IT	M	29	135	48700000	48.8/28.3	16	18	11.56	5.67	Y
Pt471	IT	M	30	135	155000000	51.1/32.3	15	21	10.09	5.52	Y
Pt474	IT	M	31	135	17600000	50.3/30.2	13	17	10.07	5.37	Y
Pt475	IT	M	28	135	23100000	49.2/27.6	31	42	9.02	6.35	Y
Pt480	IT	M	39	135	100000000	42.2/26.5	18.5	5.4	222	193	Y
Pt481	IT	W	36	135	21700000	42.0/27.5	5.41	2.73	109	89	Y
Pt483	IT	M	27	135	63600000	50.4/26.7	20.83	6.02	222	124	Y
Pt484	IT	W	28	135	92000000	44.6/28.4	20.83	6.56	322	170	Y
Pt486	IT	M	20	135	126000000	40.8/25.1	17.1	4.73	367	134	Y
Pt487	IT	W	31	135	1230000	36.5/30.4	25.76	9.8	399	489	Y
Pt489	IT	M	19	135	7370000	37.2/31,6	18.5	6.7	218	108	Y
Pt490	IT	M	29	135	62500000	49.6/27.7	20.72	6.17	220	120	Y
Pt494	IT	W	47	135	171000000	48.6/32.9	14.93	4.74	23	18	Y
Pt495	IT	W	49	135	99200000	44.4/29.9	6.47	3.94	28	25	Y
Pt496	IT	W	24	135	60000000	44.2/32.8	11.48	5.35	35	23	Y
Pt498	IT	M	35	135	83000000	55.3/20.4	9.7	2.4	85	45	Y
Pt508	IT	M	38	135	54600000	46.9/27.7	14.04	4.03	95	54	Y
Pt509	IT	W	31	135	33800000	43.4/29.7	14.14	5.53	341	159	Y
Pt520	IT	W	25	135	34700000	46.3/30.9	37	27	9.35	3.46	Y
Pt521	IT	W	48	135	268000000	50.8/31.2	18	22	9.54	2.62	Y
Pt527	IT	M	32	135	183000000	49/27	37	41	17	10.25	Y
Pt536	IT	W	35	135	45000000	49.5/36.9	12	20	17	5.08	Y
Pt537	IT	M	42	135	118000000	48.7/37.1	27	23	13.91	5.03	Y
Pt538	IT	W	50	135	253000000	46.2/31.8	36	33	9.78	2.32	Y
Pt539	IT	W	25	135	31400000	47.6/31.3	32	25	17.53	5.35	Y
Pt540	IT	W	29	135	59500000	51/32.8	32	38	14.8	5.56	Y
Pt549	IT	M	20	135	86100000	44.2/21.4	21	24	10.35	4.13	Y
Pt552	IT	M	21	135	18700000	48/26.9	18	24	12.75	6.58	Y
Pt554	IT	M	22	135	88000000	50.5/30.8	24	24	7.28	3.63	Y

## Sheet: IA
NUMBER	DIAG	SEX	AGE	HBV-5M	HBV-DNA	A/G	ALT	AST	TB	DB	Perinatal infection
Pt243	IA	W	9	135	3830000	51.4/33.2	84	77	7.8	4.8	un
Pt245	IA	W	32	135	129000000	46.1/28.4	52	45	7.9	3.6	un
Pt297	IA	W	34	145	188000	35.4/24.4	233	132	177.24	145.29	un
Pt298	IA	M	23	135	134000	47.5/31.5	47	36	13.33	8.67	un
Pt304	IA	M	45	135	562000	31.3/31.8	273	255	381.91	271.61	un
Pt305	IA	M	27	135	54500000	47.1/23.7	163	61	27.4	11.98	un
Pt309	IA	M	30	145	81600000	39.9/34.8	309	149	18.43	9.49	un
Pt310	IA	M	38	135	15900000	45/36.1	366	172	44.98	37.43	un
Pt312	IA	W	52	145	179000	48.2/34.2	177	99	10.35	4.74	un
Pt332	IA	M	38	145	115000	1.81	925	527	28.83	13.97	un
Pt335	IA	M	36	135	566000	0.67	94	143	66.77	37.58	un
Pt337	IA	M	40	145	21000	0.76	366	77	240.13	188.23	un
Pt380	IA	M	40	145	3630000	28.7/30.0	57	62	71.19	27.76	Y
Pt382	IA	M	41	135	82200000	47.2/30.7	44	30	17.7	4.16	N
Pt388	IA	M	38	135	145000	46.9/25.7	47	33	6.43	2.74	N
Pt417	IA	W	32	145	16400000	40.0/27.1	1956	2037	94.19	73.3	Y
Pt423	IA	M	48	145	434000	49.2/30.0	364	257	28.91	7.34	Y
Pt424	IA	M	27	135	488000000	36.6/32.7	144	116	19.39	8.75	N
Pt431	IA	M	25	135	58800000	40.9/26.3	190	115	16.46	7.13	N
Pt432	IA	M	24	135	246000000	48.7/32.3	105	97	35.7	22.3	N
Pt433	IA	M	18	135	265000000	51.5/32.7	93	51	13.51	7.38	N
Pt434	IA	M	25	135	37400000	46.6/27.0	76	36	5.04	2.38	N
Pt435	IA	M	36	135	5110000	48.9/26.2	56	32	16.49	6.72	N
Pt438	IA	M	51	145	104000	42.5/26.9	323	94	9.92	4.43	N
Pt439	IA	M	18	135	4680000	41.0/28.0	263	156	11.14	5.19	Y
Pt443	IA	M	25	135	64700000	46.7/30.1	494	210	37.66	12.39	N
Pt447	IA	W	44	135	1270000	49.6/41.4	74	101	10.2	2.8	N
Pt448	IA	M	40	135	156000000	44.0/32.0	436	237	42.8	16.17	N
Pt449	IA	M	42	135	22600000	38.0/28.2	261	81	212.5	182.57	Y
Pt451	IA	W	32	135	23500000	34.9/40.6	107	156	40.99	30.11	N
Pt452	IA	M	38	135	23600000	35.2/30.1	87	69	17.42	11.09	un
Pt454	IA	M	40	135	156000000	44.0/32.0	436	237	42.8	16.17	N
Pt455	IA	W	32	135	23500000	34.9/40.6	107	156	40.99	30.11	N
Pt472	IA	M	23	135	4640000	53.4/32.3	210	120	15.77	7.22	N
Pt473	IA	M	28	135	100000000	47.9/25.30	69	37	50.9	9.7	N
Pt504	IA	M	22	145	16600	31.9/25.6	142.19	107.01	1722	1823	N
Pt510	IA	M	39	145	227000	50/26.1	54	44	17.26	5.39	un
Pt511	IA	M	31	135	602000000	42.9/32.4	288	91	42.9	32.4	un
Pt514	IA	W	31	135	22200000	46/32.9	87	60	14.19	4.86	un
Pt515	IA	W	22	135	95200000	46.3/27.2	124	69	10.72	4.73	N
Pt519	IA	M	23	135	54700000	45.7/27.3	147	61	16.91	6.26	Y
Pt522	IA	W	49	135	478000000	43.5/28.9	48	35	11.49	3.49	Y
Pt523	IA	W	23	135	99200000	38.8/29.2	369	160	33.21	24.5	N
Pt524	IA	M	28	135	9180000	42.3/28	233	90	17.59	8.39	Y
Pt528	IA	M	42	135	2270000	42.4/36.3	452	281	122	104	N
Pt530	IA	M	30	135	3900000	32.6/35	492	169	201	171	N
Pt531	IA	M	29	135	58000000	38.9/26.3	547	241	268.29	220.87	N
Pt547	IA	M	28	135	31900000	40.3/33.7	802	295	24.42	14.01	N

## Sheet: IN
NUMBER	DIAG	SEX	AGE	HBV-5M	HBV-DNA	A/G	ALT	AST	TB	DB	Perinatal infection
Pt357	IN	M	32	145	<1000	49.6/27.4	21	20	9.02	4.6	N
Pt359	IN	M	55	145	<1000	51.2/28.3	21	24	20.99	8.72	un
Pt360	IN	W	38	145	<1000	49.2/24.9	38	27	7.8	4.06	un
Pt390	IN	W	60	145	<1000	39.4/26.6	23	22	41.65	38.71	un
Pt392	IN	W	45	145	<1000	50.8/32.5	15	20	10.53	3.2	un
Pt393	IN	W	22	145	<1000	49.2/30.0	12	20	10.96	3.52	N
Pt396	IN	W	25	145	<1000	46.7/26.2	11	14	9.12	2.6	N
Pt405	IN	W	47	145	<1000	50.6/25.6	29	26	8.86	3.41	un
Pt418	IN	M	28	145	<1000	32.1/31.8	25	36	511.74	391.16	N
Pt419	IN	M	38	145	<1000	40.6/36.3	33	36	9.84	6.33	un
Pt427	IN	M	40	145	<1000	47.5/25.4	26	21	14.84	8.21	Y
Pt437	IN	M	38	145	<1000	50.0/31.2	38	32	9.78	2.38	N
Pt440	IN	W	40	145	<1000	41.1/27.1	18	19	37.2	12.2	N
Pt444	IN	M	45	145	<1000	51.6/24.3	40	32	8.61	3.98	Y
Pt445	IN	W	42	145	<1000	46.1/22.3	17	22	7.99	3.55	Y
Pt446	IN	W	40	145	<1000	47.3/26.7	13	19	5	2.27	Y
Pt450	IN	W	35	145	<1000	47.9/33.9	18	20	9.47	4.34	Y
Pt456	IN	M	42	145	<1000	47.3/24.8	33	31	20.94	8.91	Y
Pt457	IN	M	39	145	<1000	46.5 /27.6	28	19	12.95	4.88	Y
Pt459	IN	W	26	145	<1000	49.5/29.1	19	19	6.8	2.95	un
Pt460	IN	W	27	145	<1000	48.1/26.2	24	19	14.26	4.74	Y
Pt462	IN	W	20	145	<1000	49.0/29.2	14	18	11.24	5.85	un
Pt463	IN	W	32	145	<1000	39.7/29.5	9	12	16.65	5.12	Y
Pt464	IN	W	29	145	<1000	49.5/32.2	19	15	12.58	4.43	Y
Pt465	IN	W	44	145	<1000	48.4/35.3	41	42	3.36	1.69	Y
Pt466	IN	M	49	145	<1000	47.9/35.3	10	15	9.25	4.29	un
Pt485	IN	M	63	145	<1000	44.7/29.1	18.75	3.77	22	17	N
Pt497	IN	W	25	145	<1000	52.3/35.0	15.68	6.54	25	29	Y
Pt503	IN	M	35	145	<1000	46.6/25.7	12.71	6.27	29	25	un
Pt506	IN	M	38	145	<1000	39.5/33.3	20.31	7	269	147	Y
Pt512	IN	W	19	145	<1000	48.3/28	20	19	15	7.96	N
Pt513	IN	M	40	145	<1000	43.3/32.1	24	21	11	5.87	un
Pt532	IN	W	48	145	<1000	47.5/36.3	28	30	15.53	3.91	un
Pt541	IN	W	26	145	<1000	56.5/36.7	21	28	9.79	3.65	Y
Pt542	IN	W	34	145	<1000	49.5/36.9	12	20	17	5.08	Y
Pt543	IN	M	40	145	<1000	49.3/29.5	19	16	12.82	3.77	Y
Pt544	IN	W	27	145	<1000	49.6/29.5	18	26	11.7	4.73	un
Pt545	IN	W	23	145	<1000	45.8/26.3	16	13	10.43	5.52	un
Pt550	IN	W	39	145	<1000	46.3/28.1	16	23	13.66	6.07	Y
Pt551	IN	W	48	145	<1000	50.2/35	19	29	5.54	2.41	Y
Pt553	IN	W	30	145	<1000	53/30.6	13	18	10.75	4.45	Y
